# Supplementary material for: Diaqua­bis[5-(2-pyridylmeth­yl)tetra­zolato-κ2 N 1,N 5]manganese(II)
Source: Acta Crystallogr Sect E Struct Rep Online. 2008 Jul 5;64(Pt 8):m999. doi: 10.1107/S1600536808019272 (PMC2961924; doi:10.1107/S1600536808019272)
Supplement: Supplementary file 2 [file e-64-0m999-Isup2.hkl]

# 
# h,k,l, Fc-squared, Fo-squared, sigma(Fo-squared) and status flag 
# 
data_I
_shelx_title ' 1 in P2(1)/n' 
_shelx_refln_list_code          4 
_shelx_F_calc_maximum      110.21 
_exptl_crystal_F_000       422.00 
_reflns_d_resolution_high  0.7685 
 
loop_ 
 _symmetry_equiv_pos_as_xyz 
 'x, y, z' 
 '-x+1/2, y+1/2, -z+1/2' 
 '-x, -y, -z' 
 'x-1/2, -y-1/2, z-1/2' 
 
_cell_length_a     6.6385 
_cell_length_b    13.7881 
_cell_length_c     8.7714 
_cell_angle_alpha  90.000 
_cell_angle_beta   90.006 
_cell_angle_gamma  90.000 
 
_shelx_F_squared_multiplier     1.000 
 
loop_ 
 _refln_index_h 
 _refln_index_k 
 _refln_index_l 
 _refln_F_squared_calc 
 _refln_F_squared_meas 
 _refln_F_squared_sigma 
 _refln_observed_status 
   4   0   0      660.05      704.86     15.53 o 
   6   0   0        8.38        4.99      4.10 o 
   8   0   0      143.50       93.33     16.68 o 
   1   1   0     7002.47     5884.97     30.16 o 
   3   1   0       62.65       90.83      3.25 o 
   4   1   0      155.74      146.80      6.93 o 
   5   1   0      700.31      875.98     15.17 o 
   6   1   0       57.05       56.95      6.94 o 
   7   1   0      218.37      233.51     13.64 o 
   8   1   0       44.57       49.25      8.43 o 
   0   2   0     4492.27     3966.86     25.22 o 
   1   2   0      718.79      695.57      5.65 o 
   2   2   0       59.12       51.67      5.06 o 
   3   2   0      129.53      122.07      6.44 o 
   5   2   0       58.09       46.48      5.41 o 
   6   2   0      420.88      490.66     27.66 o 
   7   2   0        3.80        7.97      3.49 o 
   8   2   0      148.53      147.55     20.66 o 
   1   3   0     2271.04     2159.79     16.53 o 
   2   3   0        0.46        1.64      0.88 o 
   3   3   0     1340.53     1314.16     11.40 o 
   4   3   0        6.43        8.11      2.44 o 
   5   3   0       95.62       79.85      7.18 o 
   6   3   0       77.10       64.61      5.58 o 
   7   3   0      240.67      275.05     16.69 o 
   8   3   0        0.02        5.85      4.78 o 
   0   4   0       15.36        7.90      2.53 o 
   1   4   0      874.50      856.87     10.32 o 
   2   4   0     3403.99     3247.82     25.54 o 
   3   4   0       44.77       61.32      2.84 o 
   4   4   0      597.22      641.48     10.31 o 
   5   4   0        6.54       11.46      2.82 o 
   6   4   0      143.41      151.99      6.88 o 
   7   4   0        7.83        7.28      3.77 o 
   8   4   0       56.54       35.25      9.04 o 
   1   5   0     1050.64      972.77     10.76 o 
   2   5   0       61.12       69.78      2.37 o 
   3   5   0     1638.37     1787.88     24.46 o 
   4   5   0      221.15      227.47     13.04 o 
   5   5   0       78.73       86.52      5.82 o 
   6   5   0       26.70       25.63      4.14 o 
   7   5   0      489.07      543.07     64.67 o 
   8   5   0        0.22        5.71      3.00 o 
   0   6   0      455.60      359.29      7.66 o 
   1   6   0        4.02        4.10      1.60 o 
   2   6   0     5405.66     5515.75     37.18 o 
   3   6   0      110.99      114.61      3.62 o 
   4   6   0       76.15       63.68      3.47 o 
   5   6   0      148.73      162.05      6.98 o 
   6   6   0      161.23      151.07      8.89 o 
   7   6   0        1.63        7.03      3.43 o 
   8   6   0       75.74       57.01      6.92 o 
   1   7   0     1116.67     1078.88     10.45 o 
   2   7   0       12.64        9.96      2.61 o 
   3   7   0     1038.21     1057.35     12.71 o 
   4   7   0       35.12       31.88      6.56 o 
   5   7   0      158.20      153.23      9.15 o 
   6   7   0       37.83       27.64      4.04 o 
   7   7   0       67.38       55.85     11.28 o 
   0   8   0     1526.14     1446.58     19.62 o 
   1   8   0       10.65        9.13      1.80 o 
   2   8   0       44.41       43.08      2.78 o 
   3   8   0        1.49        2.58      2.15 o 
   4   8   0      401.04      436.97     10.39 o 
   5   8   0       64.91       57.90      8.26 o 
   6   8   0      172.81      168.37     18.79 o 
   7   8   0       23.59       22.28      4.55 o 
   1   9   0      317.53      293.48      6.30 o 
   2   9   0        0.07        4.71      1.84 o 
   3   9   0      289.07      257.74      6.06 o 
   4   9   0        9.36        5.85      2.03 o 
   5   9   0      277.47      327.10     18.24 o 
   6   9   0       31.91       28.21      4.88 o 
   7   9   0      195.57      195.47     22.19 o 
   0  10   0     3510.78     3459.59     47.04 o 
   1  10   0      348.72      360.84      7.68 o 
   2  10   0       55.31       55.11      3.18 o 
   3  10   0        3.50       10.81      2.59 o 
   4  10   0      441.43      458.93      9.85 o 
   5  10   0       20.92       13.95      3.61 o 
   6  10   0       39.45       35.51      5.33 o 
   7  10   0        1.88        7.55      4.16 o 
   1  11   0     1800.50     1732.61     28.78 o 
   2  11   0        6.98       11.93      2.40 o 
   3  11   0        3.05        4.40      1.98 o 
   4  11   0       37.25       34.50      3.67 o 
   5  11   0       23.40       20.31      4.24 o 
   6  11   0        2.44        0.77      2.93 o 
   0  12   0     1579.65     1490.65     39.99 o 
   1  12   0       57.19       47.11      4.08 o 
   2  12   0        8.72        8.76      1.89 o 
   3  12   0        0.49        3.43      2.12 o 
   4  12   0      140.59      133.08     14.68 o 
   5  12   0        6.49        7.32      3.35 o 
   6  12   0       58.54       57.19      8.41 o 
   1  13   0      409.07      370.31      8.95 o 
   2  13   0        6.64        7.53      2.02 o 
   3  13   0      166.75      166.62      8.57 o 
   4  13   0       11.43        5.50      2.86 o 
   5  13   0       37.87       37.17      5.39 o 
   0  14   0      441.99      396.79     24.59 o 
   1  14   0        3.26        9.46      2.47 o 
   2  14   0      130.21      123.81      8.35 o 
   3  14   0      100.34       96.52      8.76 o 
   4  14   0       58.56       44.03      6.03 o 
   5  14   0       10.25        0.90      4.53 o 
   1  15   0       61.26       63.70      7.39 o 
   2  15   0      119.60      120.59      8.76 o 
   3  15   0       56.26       51.14      6.83 o 
   4  15   0       38.88       46.92     15.71 o 
   0  16   0      244.57      222.92     29.15 o 
   1  16   0        3.57       -0.15      3.27 o 
   2  16   0      237.05      259.17     17.57 o 
   3  16   0       11.38        4.86      6.90 o 
   1  17   0      402.31      398.79     12.08 o 
   2  17   0       18.65       17.68      4.71 o 
  -7   0   1       94.79      116.41     16.52 o 
  -5   0   1      390.81      443.05     30.07 o 
  -1   0   1      444.27      283.28      9.48 o 
   1   0   1     1001.17      794.60     38.27 o 
   3   0   1       36.16       12.33      2.68 o 
   5   0   1     2390.82     2883.72    118.34 o 
   7   0   1       15.38       21.01      5.99 o 
  -8   1   1       74.77       51.84      8.20 o 
  -7   1   1       67.15       77.40      9.06 o 
  -6   1   1      155.26      173.98      7.77 o 
  -5   1   1      258.43      281.07     14.11 o 
  -4   1   1       55.53       41.37      5.97 o 
  -3   1   1      422.70      408.82      7.25 o 
  -2   1   1    10903.02    10417.07     81.01 o 
  -1   1   1      478.06      497.73      5.15 o 
   1   1   1       61.25       63.01      1.62 o 
   2   1   1      263.81      289.92      3.90 o 
   4   1   1      192.76      179.54      4.96 o 
   5   1   1        4.35        7.36      2.30 o 
   6   1   1      426.02      534.35     50.77 o 
   7   1   1       26.55       32.11      5.87 o 
   8   1   1       24.45       20.82      4.90 o 
  -8   2   1        0.33        5.89      3.24 o 
  -7   2   1       27.68       27.50      5.19 o 
  -6   2   1       35.95       35.10      5.71 o 
  -5   2   1      162.95      185.17      6.14 o 
  -4   2   1     1626.46     1792.93     26.22 o 
  -3   2   1     1275.17     1132.43     17.05 o 
  -2   2   1      736.12      795.09     14.26 o 
  -1   2   1    12146.81    10941.48     72.12 o 
   0   2   1     2660.47     2361.04     15.75 o 
   1   2   1        5.85       85.58      3.43 o 
   2   2   1      316.77      287.70      4.29 o 
   3   2   1      815.62      821.01     11.47 o 
   4   2   1       32.80       48.74      2.78 o 
   5   2   1      663.88      701.44     14.91 o 
   6   2   1       34.17       17.41      3.15 o 
   7   2   1       39.19       32.51      5.16 o 
   8   2   1        0.01        5.67      3.28 o 
  -8   3   1      102.65       77.87      9.95 o 
  -7   3   1       13.98       12.59      3.86 o 
  -6   3   1       65.33       94.25      7.57 o 
  -5   3   1      146.38      150.51      8.35 o 
  -4   3   1       41.27       39.63      6.31 o 
  -3   3   1       71.81       71.35      4.02 o 
  -2   3   1     3859.98     3615.85     24.93 o 
  -1   3   1        5.80       13.97      1.96 o 
   1   3   1      290.90      281.79      3.65 o 
   2   3   1     2186.69     2077.51     15.68 o 
   3   3   1      337.80      379.09      5.62 o 
   4   3   1     1926.76     2001.30     14.62 o 
   5   3   1      293.41      312.27      7.61 o 
   6   3   1      627.68      764.77     43.46 o 
   7   3   1       18.29       11.87      2.38 o 
   8   3   1        5.56        4.84      3.52 o 
  -8   4   1        0.00        9.12      3.07 o 
  -7   4   1      110.38      105.67     22.42 o 
  -6   4   1      194.21      225.13      7.77 o 
  -5   4   1        1.64        6.69      3.38 o 
  -4   4   1       36.83       31.20      3.68 o 
  -3   4   1     1494.64     1523.51     14.34 o 
  -2   4   1      285.42      258.83      4.00 o 
  -1   4   1     1958.78     1841.45     13.76 o 
   0   4   1     4173.59     4002.37     26.69 o 
   1   4   1     2011.05     1904.76     16.89 o 
   2   4   1      162.06      167.89      3.37 o 
   3   4   1      201.86      184.77      4.40 o 
   4   4   1        0.25        2.08      2.15 o 
   5   4   1      459.49      480.18     10.50 o 
   6   4   1       32.82       26.65      4.21 o 
   7   4   1      188.10      201.05     22.78 o 
   8   4   1       21.74       20.07      3.66 o 
  -8   5   1        8.30       12.00      5.50 o 
  -7   5   1       55.71       45.38      7.87 o 
  -6   5   1      443.95      491.57     23.55 o 
  -5   5   1        2.34        7.04      2.46 o 
  -4   5   1      514.31      565.44     11.91 o 
  -3   5   1        0.02        3.31      1.58 o 
  -2   5   1     4058.52     3929.87     30.28 o 
  -1   5   1      569.14      638.00      6.79 o 
   0   5   1      909.37      801.28      8.62 o 
   1   5   1       36.24       42.96      1.95 o 
   2   5   1      968.67      914.65      9.01 o 
   3   5   1      107.21      111.47      3.31 o 
   4   5   1       81.32       88.09      4.80 o 
   5   5   1       38.63       54.13      7.17 o 
   6   5   1       40.91       33.62      6.62 o 
   7   5   1       13.84       12.60      3.93 o 
   8   5   1      107.13      106.90     11.87 o 
  -8   6   1       11.18       13.07      3.91 o 
  -7   6   1       31.25       31.81     11.51 o 
  -6   6   1      127.46      132.90     12.30 o 
  -5   6   1      809.51      780.04     65.45 o 
  -4   6   1       20.53       20.31      3.25 o 
  -3   6   1      214.08      230.00      4.34 o 
  -2   6   1        0.98        1.73      1.50 o 
  -1   6   1     1293.46     1271.38     12.04 o 
   0   6   1     1095.54     1131.51     10.20 o 
   1   6   1     1515.50     1445.50     12.33 o 
   2   6   1       11.75       14.98      2.05 o 
   3   6   1      308.56      271.45      7.26 o 
   4   6   1       13.65       12.86      2.72 o 
   5   6   1      145.44      171.55      6.83 o 
   6   6   1        2.96        1.94      2.23 o 
   7   6   1      141.04      129.09     16.42 o 
   8   6   1        8.73        5.28      5.93 o 
  -7   7   1       35.37       26.91      4.96 o 
  -6   7   1       30.64       25.45      4.10 o 
  -5   7   1        4.95        4.22      3.09 o 
  -4   7   1      257.49      314.57     11.89 o 
  -3   7   1      145.76      128.29      4.01 o 
  -2   7   1      121.28      105.46      3.14 o 
  -1   7   1      201.36      204.14      6.42 o 
   0   7   1     2664.70     2563.90     19.72 o 
   1   7   1       57.31       66.84      2.64 o 
   2   7   1      762.82      667.76      9.24 o 
   3   7   1        3.36        5.54      1.95 o 
   4   7   1       27.86       24.82      4.21 o 
   5   7   1      122.15      102.84     12.44 o 
   6   7   1      614.99      792.56     47.31 o 
   7   7   1        7.76        7.44      3.38 o 
  -7   8   1        1.02        1.92      3.05 o 
  -6   8   1        0.20        2.87      3.16 o 
  -5   8   1      428.52      472.83     23.05 o 
  -4   8   1        0.95        6.50      3.21 o 
  -3   8   1      676.69      692.06     11.33 o 
  -2   8   1       64.51       62.70      2.73 o 
  -1   8   1      341.99      311.73      5.16 o 
   0   8   1        6.88       13.38      2.17 o 
   1   8   1     2001.87     1941.57     14.17 o 
   2   8   1        1.40        6.16      2.08 o 
   3   8   1        2.51        5.24      2.87 o 
   4   8   1       16.95       15.11      3.61 o 
   5   8   1     1029.61     1164.95     31.79 o 
   6   8   1       13.87        8.56      2.93 o 
   7   8   1       10.58        8.85      4.24 o 
  -7   9   1       41.84       36.47      5.38 o 
  -6   9   1       29.37       26.62      4.71 o 
  -5   9   1       16.59       11.81      4.12 o 
  -4   9   1      262.78      262.02      8.39 o 
  -3   9   1        3.92        4.82      2.05 o 
  -2   9   1      787.75      776.35     10.50 o 
  -1   9   1        7.01       12.08      1.80 o 
   0   9   1     1541.12     1512.72     12.94 o 
   1   9   1      111.90      115.71      4.74 o 
   2   9   1       38.20       38.87      2.94 o 
   3   9   1       81.83       79.23      3.88 o 
   4   9   1      388.71      417.10     11.02 o 
   5   9   1       32.35       29.08      4.25 o 
   6   9   1      264.07      253.85     22.83 o 
   7   9   1        0.53        2.23      3.69 o 
  -7  10   1       14.52       13.31      5.13 o 
  -6  10   1        9.53       10.72      3.17 o 
  -5  10   1       46.86       44.27      5.49 o 
  -4  10   1       45.74       51.32      4.41 o 
  -3  10   1      160.46      157.02      5.46 o 
  -2  10   1      426.45      433.73      7.86 o 
  -1  10   1      984.32      953.07     14.49 o 
   0  10   1       37.61       38.77      3.26 o 
   1  10   1      330.85      305.45      6.83 o 
   2  10   1       49.57       56.13      3.84 o 
   3  10   1       68.40       81.58      4.34 o 
   4  10   1      191.59      197.85      7.99 o 
   5  10   1      558.20      632.70     28.67 o 
   6  10   1        5.86        4.93      3.87 o 
   7  10   1       50.42       45.66      5.70 o 
  -6  11   1       71.37       59.44      7.03 o 
  -5  11   1        7.29        6.76      2.73 o 
  -4  11   1      246.91      257.03     12.30 o 
  -3  11   1        4.13        7.41      2.16 o 
  -2  11   1      986.90      987.04     21.41 o 
  -1  11   1      134.59      134.82      5.83 o 
   0  11   1       61.31       62.51      3.60 o 
   1  11   1        0.12        6.29      2.08 o 
   2  11   1      296.26      314.74     10.34 o 
   3  11   1       86.54       82.02      4.02 o 
   4  11   1      214.01      218.73      9.80 o 
   5  11   1       49.85       36.52      5.11 o 
   6  11   1      109.94       74.69      7.51 o 
  -6  12   1        2.22        1.65      3.43 o 
  -5  12   1        4.12        0.92      7.58 o 
  -4  12   1       86.01       75.64      6.73 o 
  -3  12   1      663.62      662.76     13.78 o 
  -2  12   1      163.94      159.60      6.04 o 
  -1  12   1     1301.27     1280.87     24.72 o 
   0  12   1        5.10        7.28      2.30 o 
   1  12   1       28.62       29.42      2.83 o 
   2  12   1       17.11       21.08      2.75 o 
   3  12   1      167.06      195.48      6.49 o 
   4  12   1       45.57       44.82      4.45 o 
   5  12   1       46.67       33.48      6.74 o 
   6  12   1       25.38       15.87      4.12 o 
  -5  13   1      167.47      154.51     14.74 o 
  -4  13   1       34.53       48.50     16.50 o 
  -3  13   1        0.46        4.35      2.63 o 
  -2  13   1     1455.34     1361.45     63.84 o 
  -1  13   1        0.18        6.52      3.55 o 
   0  13   1        1.11        0.88      2.96 o 
   1  13   1      677.32      687.08     14.49 o 
   2  13   1      166.29      162.46      8.30 o 
   3  13   1       70.00       71.36      5.47 o 
   4  13   1      392.05      405.62     19.79 o 
   5  13   1        2.36        0.85      3.12 o 
  -5  14   1        0.49        3.04      3.46 o 
  -4  14   1        1.85        2.94      3.21 o 
  -3  14   1      231.67      240.00     19.18 o 
  -2  14   1        0.15       -0.07      2.54 o 
  -1  14   1      280.99      258.73     13.15 o 
   0  14   1        0.04        3.26      2.71 o 
   1  14   1        1.62        6.05      3.10 o 
   2  14   1       20.43       18.50      3.25 o 
   3  14   1      513.39      515.66     13.04 o 
   4  14   1       20.07       11.13      3.96 o 
   5  14   1      240.26      264.15     27.68 o 
  -4  15   1       23.72       26.15      4.72 o 
  -3  15   1       34.30       30.81      6.46 o 
  -2  15   1      639.69      603.25     15.97 o 
  -1  15   1       91.87       92.22      9.79 o 
   0  15   1      189.92      188.41     16.38 o 
   1  15   1        1.75        5.46      2.16 o 
   2  15   1      109.21      104.72      8.08 o 
   3  15   1        1.19        4.15      4.09 o 
   4  15   1       19.65       20.43      8.02 o 
  -3  16   1       65.77       71.84      9.60 o 
  -2  16   1        0.00        2.31      3.09 o 
  -1  16   1      195.76      196.34     18.34 o 
   0  16   1       18.42       22.06      4.38 o 
   1  16   1      139.88      134.85     16.09 o 
   2  16   1       63.93       67.34      8.82 o 
   3  16   1       43.89       23.87      8.37 o 
  -2  17   1        2.13        4.04      3.33 o 
  -1  17   1       32.31       31.42      5.30 o 
   0  17   1      223.67      216.34      9.84 o 
   1  17   1       18.72       11.46      4.75 o 
   2  17   1       78.24       61.91      7.71 o 
  -8   0   2       69.43       70.00     14.23 o 
  -6   0   2       11.54        7.17      3.30 o 
  -4   0   2     6321.88     7104.31    355.76 o 
  -2   0   2      150.40      117.61      5.65 o 
   0   0   2      319.57      250.68     12.76 o 
   2   0   2      302.81      234.44      8.11 o 
   4   0   2      628.77      619.89     15.13 o 
   6   0   2      138.56      185.06     14.41 o 
   8   0   2       82.31       58.90     11.00 o 
  -8   1   2        5.05        2.32      2.57 o 
  -7   1   2       33.12       29.89      6.67 o 
  -6   1   2       27.05       25.63      4.33 o 
  -5   1   2      553.32      643.32     14.60 o 
  -4   1   2        3.52        7.77      2.17 o 
  -3   1   2     3981.15     4062.96     57.06 o 
  -2   1   2      114.09      123.30      5.44 o 
  -1   1   2     3452.68     3479.26     25.73 o 
   0   1   2     1655.89     1550.92     10.91 o 
   2   1   2       15.56       23.40      1.76 o 
   3   1   2     1992.69     1897.04     16.99 o 
   4   1   2      262.02      299.21      7.50 o 
   5   1   2      774.58      889.62     33.01 o 
   6   1   2       38.16       19.33      3.37 o 
   7   1   2        8.13        4.76      2.66 o 
   8   1   2        2.61        4.37      1.96 o 
  -8   2   2       47.67       32.24      6.08 o 
  -7   2   2        0.03        6.29      4.72 o 
  -6   2   2       40.57       28.09      4.94 o 
  -5   2   2        0.84       -0.31      2.30 o 
  -4   2   2     2238.37     2375.69     64.99 o 
  -3   2   2      340.63      301.04      9.59 o 
  -2   2   2        1.76        7.66      1.23 o 
  -1   2   2      683.98      509.84      7.76 o 
   0   2   2     7891.69     7163.02    109.17 o 
   1   2   2       86.96       65.50      9.23 o 
   2   2   2      612.80      542.87      6.44 o 
   3   2   2      448.52      513.85      6.47 o 
   4   2   2     2052.24     2199.56     16.08 o 
   5   2   2      124.22      114.36      7.71 o 
   6   2   2       35.19       30.28      3.87 o 
   7   2   2       12.27        9.94      3.60 o 
   8   2   2       23.06       12.20      3.92 o 
  -8   3   2       39.97       22.69      4.86 o 
  -7   3   2       83.07       71.07     13.37 o 
  -6   3   2       96.31      100.70     11.99 o 
  -5   3   2       25.74       22.05      2.96 o 
  -4   3   2       27.91       36.72      3.93 o 
  -3   3   2     2104.72     2141.89     19.51 o 
  -2   3   2      317.00      305.35      4.29 o 
  -1   3   2     8248.30     7740.44     83.73 o 
   0   3   2      147.35      169.62      2.46 o 
   1   3   2        2.12       43.27      1.55 o 
   2   3   2      266.07      250.58      3.87 o 
   3   3   2      629.76      651.41      7.63 o 
   4   3   2      139.34      151.67      4.91 o 
   5   3   2       21.03       13.72      3.03 o 
   6   3   2      286.92      358.18     13.79 o 
   7   3   2      182.16      191.60     29.52 o 
   8   3   2      113.74       82.71     14.69 o 
  -8   4   2       26.16       24.25      5.23 o 
  -7   4   2       37.96       28.84      5.99 o 
  -6   4   2      389.22      474.19     26.06 o 
  -5   4   2       41.76       43.22      4.63 o 
  -4   4   2      164.16      162.05      5.74 o 
  -3   4   2      133.31      106.71     18.23 o 
  -2   4   2     4330.57     4176.54     31.66 o 
  -1   4   2       45.71       29.25      2.51 o 
   0   4   2      212.66      234.26      4.19 o 
   1   4   2       72.03       55.41      6.62 o 
   2   4   2     1595.33     1552.05     15.08 o 
   3   4   2       58.74       62.85      3.11 o 
   4   4   2     1034.64     1105.52     13.55 o 
   5   4   2       10.88        9.37      2.04 o 
   6   4   2       96.70      110.00     11.39 o 
   7   4   2       10.14       13.95      4.00 o 
   8   4   2        6.43        2.69      4.82 o 
  -8   5   2        0.73        5.14      2.90 o 
  -7   5   2       54.73       53.09     13.37 o 
  -6   5   2      111.35      117.76     10.97 o 
  -5   5   2      302.01      302.21      9.63 o 
  -4   5   2       75.37       82.96      6.92 o 
  -3   5   2       44.59       56.40      6.16 o 
  -2   5   2      160.92      175.84      3.67 o 
  -1   5   2     4849.10     4875.25     33.00 o 
   0   5   2      593.12      577.11      8.53 o 
   1   5   2      554.10      740.78      7.36 o 
   2   5   2       19.55       27.89      2.23 o 
   3   5   2     4115.96     4287.83     25.34 o 
   4   5   2       76.89       96.65      4.20 o 
   5   5   2      344.32      350.61     23.72 o 
   6   5   2       46.46       40.59      5.39 o 
   7   5   2      141.46      128.26     19.61 o 
   8   5   2       18.21       13.45      8.96 o 
  -7   6   2        5.62       10.16      3.79 o 
  -6   6   2      293.67      307.77     34.70 o 
  -5   6   2        8.54        6.84      2.83 o 
  -4   6   2      414.43      438.72      9.75 o 
  -3   6   2       41.41       28.15      4.19 o 
  -2   6   2     1158.22     1137.94     10.86 o 
  -1   6   2      334.37      350.84      6.12 o 
   0   6   2      245.80      184.26      4.18 o 
   1   6   2       57.93       60.04      2.28 o 
   2   6   2      103.66       61.85      3.09 o 
   3   6   2        4.00        2.64      1.83 o 
   4   6   2      996.50     1102.64     23.94 o 
   5   6   2       13.16        8.58      2.87 o 
   6   6   2      241.86      285.19     26.48 o 
   7   6   2       12.70       11.37      3.87 o 
  -7   7   2      121.91      110.89     11.00 o 
  -6   7   2        0.14        0.88      2.86 o 
  -5   7   2      551.92      604.13     15.67 o 
  -4   7   2       42.45       27.37      3.83 o 
  -3   7   2      613.27      636.99      8.97 o 
  -2   7   2        8.83        6.43      1.76 o 
   0   7   2       41.82       50.96      3.29 o 
   1   7   2        8.61       31.24      2.82 o 
   2   7   2        4.88        7.11      1.83 o 
   3   7   2     1272.38     1253.41     14.71 o 
   4   7   2       96.46      106.72      4.86 o 
   5   7   2       96.77      100.70     10.14 o 
   6   7   2       16.08        9.60      3.27 o 
   7   7   2      124.01      144.11     24.12 o 
  -7   8   2        8.49        7.18      6.01 o 
  -6   8   2        1.36        4.91      2.70 o 
  -5   8   2       46.55       43.89      4.32 o 
  -4   8   2      193.80      184.40     12.56 o 
  -3   8   2       85.17       92.19      3.71 o 
  -2   8   2      978.16     1019.15     12.28 o 
  -1   8   2      763.04      818.88     24.04 o 
   0   8   2     2313.74     2209.49     16.38 o 
   1   8   2      173.43      184.79      3.98 o 
   2   8   2      443.29      442.06      8.46 o 
   3   8   2       22.63       20.82      2.42 o 
   4   8   2      139.49      156.68      5.87 o 
   5   8   2       44.95       44.54      4.44 o 
   6   8   2      294.82      335.09     38.44 o 
   7   8   2        0.02        6.90      3.93 o 
  -7   9   2        3.35        4.48      4.26 o 
  -6   9   2       38.32       47.51      6.53 o 
  -5   9   2       63.30       59.61      8.26 o 
  -4   9   2      279.01      295.83      9.36 o 
  -3   9   2      560.02      572.77      9.26 o 
  -2   9   2       90.66       85.72      3.34 o 
  -1   9   2      447.31      443.54      8.99 o 
   0   9   2       25.65       22.04      2.56 o 
   1   9   2     1516.97     1514.15     17.16 o 
   2   9   2       11.58        6.27      2.95 o 
   3   9   2      117.19      120.91      4.41 o 
   4   9   2       59.86       50.52      5.37 o 
   5   9   2      392.70      448.07     19.60 o 
   6   9   2        7.11        7.69      4.96 o 
   7   9   2       13.81       17.10      5.21 o 
  -6  10   2       27.11       33.41      8.38 o 
  -5  10   2        0.88        4.66      2.66 o 
  -4  10   2     1463.89     1510.28     45.25 o 
  -3  10   2       26.04       28.98      2.77 o 
  -2  10   2       17.85       18.37      2.26 o 
  -1  10   2       13.10       10.53      2.56 o 
   0  10   2      322.07      285.08      8.47 o 
   1  10   2       68.50       78.33      3.79 o 
   2  10   2      110.22      124.01      4.49 o 
   3  10   2        1.81        3.71      2.87 o 
   4  10   2      519.39      539.16     11.90 o 
   5  10   2      159.56      192.61     11.53 o 
   6  10   2       13.60       10.72      3.98 o 
  -6  11   2        2.63        3.38      2.99 o 
  -5  11   2       45.13       44.40      6.12 o 
  -4  11   2       45.12       30.62      4.96 o 
  -3  11   2     1264.26     1290.97     23.37 o 
  -2  11   2       94.87       82.85      4.89 o 
  -1  11   2        5.42       11.86      3.11 o 
   0  11   2       54.06       57.02      4.46 o 
   1  11   2      272.43      250.61      6.93 o 
   2  11   2       10.50       11.11      2.42 o 
   3  11   2      456.80      456.32      9.82 o 
   4  11   2        2.25        3.93      1.96 o 
   5  11   2      157.75      178.96     16.87 o 
   6  11   2        0.01        3.76      3.45 o 
  -6  12   2       26.58       27.98      5.26 o 
  -5  12   2        3.17        8.21      3.49 o 
  -4  12   2      516.99      544.01     25.32 o 
  -3  12   2      161.29      162.87      8.73 o 
  -2  12   2       34.67       40.34      4.01 o 
  -1  12   2      132.36      133.42      6.44 o 
   0  12   2       20.95       23.98      3.70 o 
   1  12   2       25.77       16.76      3.50 o 
   2  12   2      560.90      551.42     11.49 o 
   3  12   2        4.56        4.28      2.17 o 
   4  12   2      904.20      894.97     48.86 o 
   5  12   2       42.75       30.63      5.16 o 
   6  12   2        0.95        2.94      4.05 o 
  -5  13   2      110.52      104.76      7.07 o 
  -4  13   2       12.99        6.73      4.73 o 
  -3  13   2      445.17      446.36     18.80 o 
  -2  13   2        2.23        2.27      3.33 o 
  -1  13   2      112.44      106.90      6.32 o 
   0  13   2       83.18       78.25      5.81 o 
   1  13   2      108.30      117.15      6.26 o 
   2  13   2        1.66        4.12      2.07 o 
   3  13   2      360.00      341.61     16.79 o 
   4  13   2       18.68       14.51      8.28 o 
   5  13   2       44.96       50.48      8.49 o 
  -5  14   2       22.49       28.30     16.19 o 
  -4  14   2       98.76       97.69     11.33 o 
  -3  14   2       60.86       82.31     20.05 o 
  -2  14   2      592.58      591.48     28.21 o 
  -1  14   2        7.72        7.51      2.63 o 
   0  14   2      238.57      229.57     12.71 o 
   1  14   2       24.39       25.74      3.66 o 
   2  14   2      111.05      117.63      9.10 o 
   3  14   2        0.15       -1.21      3.06 o 
   4  14   2       45.45       40.66      7.12 o 
   5  14   2        4.38        2.02      9.20 o 
  -4  15   2        4.78        4.65      3.69 o 
  -3  15   2       82.14       77.72      7.72 o 
  -2  15   2        2.33        4.03      2.70 o 
  -1  15   2      232.87      226.77     18.32 o 
   0  15   2       21.08       33.02      8.43 o 
   1  15   2       91.07       79.51      8.16 o 
   2  15   2       14.97       12.56      2.75 o 
   3  15   2      437.75      408.34     17.19 o 
   4  15   2        1.62        4.12      5.53 o 
  -3  16   2        2.67        5.53      3.21 o 
  -2  16   2       70.05       61.75      6.04 o 
  -1  16   2        3.48       -0.29      2.42 o 
   0  16   2       76.98       72.18      7.80 o 
   1  16   2      120.12      117.61     11.24 o 
   2  16   2       92.14       87.15      8.62 o 
   3  16   2       19.34        9.47      6.50 o 
  -2  17   2        3.73        6.38      7.49 o 
  -1  17   2       71.55       54.06      7.90 o 
   0  17   2       11.46        5.56      4.71 o 
   1  17   2       13.97       10.42      4.69 o 
   2  17   2        0.52        4.35     11.15 o 
  -7   0   3        8.57        5.01      8.09 o 
  -5   0   3      877.06     1012.64     60.55 o 
  -3   0   3      215.91      172.93      5.52 o 
  -1   0   3        2.33       45.82      2.53 o 
   1   0   3     9398.85     8859.60    300.68 o 
   3   0   3     2444.62     2591.35     28.62 o 
   5   0   3      166.66      181.60     14.39 o 
   7   0   3       20.56       18.66      6.30 o 
  -8   1   3       15.28       22.43      6.97 o 
  -7   1   3       11.04        4.64      3.22 o 
  -6   1   3      263.63      325.30     25.79 o 
  -5   1   3      269.03      316.90     10.60 o 
  -4   1   3      558.37      520.44     28.13 o 
  -3   1   3      554.42      667.27     11.72 o 
  -2   1   3      515.83      601.64     11.87 o 
  -1   1   3      903.04      826.25      8.14 o 
   0   1   3      342.66      270.17      4.49 o 
   1   1   3       21.65       16.02      1.48 o 
   2   1   3     4448.90     4487.32     52.06 o 
   3   1   3       96.52      102.41      3.52 o 
   4   1   3        6.62       10.75      2.37 o 
   5   1   3      401.63      440.15      8.56 o 
   6   1   3      546.21      667.27     38.72 o 
   7   1   3       17.88       17.73      4.67 o 
   8   1   3       40.52       44.27      8.53 o 
  -8   2   3       66.71       51.03      7.44 o 
  -7   2   3      180.96      200.38     33.22 o 
  -6   2   3      495.19      581.09     28.25 o 
  -5   2   3      613.29      758.40     40.67 o 
  -4   2   3      249.67      237.98     14.60 o 
  -3   2   3      775.84      803.98     14.60 o 
  -2   2   3        1.47        2.49      1.27 o 
  -1   2   3       46.55       89.32      3.98 o 
   0   2   3       57.90       58.81      5.08 o 
   1   2   3     4007.65     3926.01     63.47 o 
   2   2   3      167.77      196.74      3.64 o 
   3   2   3       11.42       10.75      1.98 o 
   4   2   3      101.45      123.35      5.59 o 
   5   2   3      265.30      319.99      9.11 o 
   6   2   3        3.28        7.23      2.29 o 
   7   2   3      121.64      147.93     19.79 o 
   8   2   3        0.28        8.47      3.81 o 
  -8   3   3        0.48        4.53      3.12 o 
  -7   3   3        2.44        6.06      4.14 o 
  -6   3   3      803.09      921.17     43.60 o 
  -5   3   3      152.02      173.23      7.86 o 
  -4   3   3      109.43      144.47     10.01 o 
  -3   3   3        6.25       11.78      1.79 o 
  -2   3   3     1198.99     1137.77     11.30 o 
  -1   3   3      117.16      140.93      6.63 o 
   1   3   3       62.46       60.36      4.68 o 
   2   3   3     2333.21     2388.88     36.35 o 
   3   3   3       24.71       24.01      2.63 o 
   4   3   3      486.13      502.91      8.05 o 
   5   3   3        1.35        5.60      1.82 o 
   6   3   3        3.41        5.80      2.28 o 
   7   3   3        8.54        3.07      2.46 o 
   8   3   3       90.53       87.58     10.59 o 
  -8   4   3       75.87       50.13      7.28 o 
  -7   4   3       25.46       14.91      3.96 o 
  -6   4   3        2.62        2.10      3.18 o 
  -5   4   3      384.43      379.93     20.27 o 
  -4   4   3      195.59      174.57     11.21 o 
  -3   4   3      294.98      315.01      5.17 o 
  -2   4   3        6.45        7.36      1.83 o 
  -1   4   3     4336.93     4269.80     32.20 o 
   0   4   3      218.83      208.08      4.00 o 
   1   4   3      101.75       76.99      8.23 o 
   2   4   3        0.05        1.93      1.73 o 
   3   4   3     1287.51     1384.54     17.63 o 
   4   4   3       35.66       42.23      3.55 o 
   5   4   3      160.00      164.50      5.73 o 
   6   4   3        0.18        3.61      2.53 o 
   7   4   3        9.89        8.55      6.60 o 
   8   4   3        0.01        5.74      5.10 o 
  -7   5   3       11.20       15.81      4.42 o 
  -6   5   3      313.83      366.54     18.03 o 
  -5   5   3       11.93        7.60      4.43 o 
  -4   5   3      277.13      323.36      9.25 o 
  -3   5   3      106.94       90.73      6.66 o 
  -2   5   3      582.13      549.22      7.12 o 
  -1   5   3      303.66      294.27      6.31 o 
   0   5   3       37.10       69.24      3.52 o 
   1   5   3      133.17      126.38      6.52 o 
   2   5   3      891.78      899.67     10.79 o 
   3   5   3       13.75       12.22      2.04 o 
   4   5   3     1792.24     1901.93     38.15 o 
   5   5   3        8.23        6.31      1.92 o 
   6   5   3        4.09        6.55      3.51 o 
   7   5   3       19.12       13.28      5.20 o 
  -7   6   3       19.76       22.06      4.53 o 
  -6   6   3        1.07        3.71      3.01 o 
  -5   6   3      254.33      243.25     17.61 o 
  -4   6   3      188.85      171.01     10.79 o 
  -3   6   3      976.48     1060.75     13.38 o 
  -2   6   3       51.67       75.13      9.58 o 
  -1   6   3        2.36       10.52      2.24 o 
   0   6   3      446.51      426.33      6.80 o 
   1   6   3     1069.17      996.84      9.49 o 
   2   6   3       69.72       83.58      4.06 o 
   3   6   3     1670.67     1689.33     18.27 o 
   4   6   3       61.90       57.16      6.62 o 
   5   6   3      522.60      552.55     26.18 o 
   6   6   3       43.37       51.00      6.01 o 
   7   6   3       26.98       22.55      4.27 o 
  -7   7   3       12.92        9.88      3.63 o 
  -6   7   3       49.06       40.66      4.82 o 
  -5   7   3       24.93       23.40      3.38 o 
  -4   7   3      412.60      394.64     27.10 o 
  -3   7   3       28.43       22.70      2.31 o 
  -2   7   3     1155.16     1202.04     13.65 o 
  -1   7   3      381.84      375.06      7.12 o 
   0   7   3      678.83      618.50      8.94 o 
   1   7   3       72.52       75.42      7.68 o 
   2   7   3      915.62      990.49     12.78 o 
   3   7   3      240.42      250.13      7.42 o 
   4   7   3      529.93      558.93     12.63 o 
   5   7   3        0.00       -1.38      2.33 o 
   6   7   3        3.68        4.32      3.47 o 
   7   7   3        9.34        6.22      3.78 o 
  -7   8   3       54.85       39.94      8.94 o 
  -6   8   3       93.37       72.20      8.24 o 
  -5   8   3      570.54      520.71     46.95 o 
  -4   8   3       52.10       51.96      7.58 o 
  -3   8   3      346.19      359.01      6.79 o 
  -2   8   3      498.02      524.87      9.54 o 
  -1   8   3        5.48       22.75      2.48 o 
   0   8   3      173.10      187.51      5.90 o 
   1   8   3     1302.22     1393.23     21.15 o 
   2   8   3       95.82      105.23      4.06 o 
   3   8   3      320.12      314.84      7.91 o 
   4   8   3      193.73      193.01      7.39 o 
   5   8   3       62.66       64.13      8.04 o 
   6   8   3        6.35       10.81      4.32 o 
   7   8   3       20.54       20.19      5.27 o 
  -7   9   3        2.57       11.73      7.12 o 
  -6   9   3      109.15      115.67     13.21 o 
  -5   9   3       30.02       28.12      5.75 o 
  -4   9   3      648.27      697.79     18.34 o 
  -3   9   3      336.09      363.98     10.20 o 
  -2   9   3       77.65       81.81      4.85 o 
  -1   9   3        0.21        3.28      2.62 o 
   0   9   3      354.95      349.94      7.87 o 
   1   9   3        8.85       10.89      3.81 o 
   2   9   3     1027.87     1063.81     13.97 o 
   3   9   3       99.72      101.20      5.29 o 
   4   9   3        3.91        5.29      2.85 o 
   5   9   3       10.06       11.77      4.81 o 
   6   9   3      165.02      159.57     29.72 o 
   7   9   3        1.36        6.56      5.61 o 
  -6  10   3       73.48       67.03      7.71 o 
  -5  10   3      112.11      119.45     12.23 o 
  -4  10   3       43.79       32.47      6.92 o 
  -3  10   3      426.55      419.25     11.05 o 
  -2  10   3      144.84      132.01      6.01 o 
  -1  10   3      199.54      204.82      6.76 o 
   0  10   3       98.07       95.49      5.23 o 
   1  10   3     1585.98     1551.94     21.13 o 
   2  10   3        0.04        4.87      2.73 o 
   3  10   3      118.91      132.34      5.92 o 
   4  10   3      114.78      116.32      7.29 o 
   5  10   3      147.80      163.16     17.02 o 
   6  10   3       18.50       15.19      3.95 o 
  -6  11   3      251.87      237.44     19.60 o 
  -5  11   3       96.04      100.35      9.03 o 
  -4  11   3       51.88       48.47      6.76 o 
  -3  11   3        4.72        1.70      3.45 o 
  -2  11   3       77.15       80.99      5.00 o 
  -1  11   3       25.05       24.93      3.97 o 
   0  11   3      141.03      148.08      7.15 o 
   1  11   3       34.08       28.38      3.17 o 
   2  11   3      857.79      802.49     24.41 o 
   3  11   3        5.02        5.31      2.76 o 
   4  11   3      289.91      338.54     16.49 o 
   5  11   3       24.66       15.82      4.02 o 
   6  11   3       41.23       36.40      6.04 o 
  -5  12   3      189.89      203.43     15.81 o 
  -4  12   3       33.18       25.08      5.34 o 
  -3  12   3       40.54       44.51      4.45 o 
  -2  12   3        5.94        3.93      2.51 o 
  -1  12   3      245.48      229.78      8.27 o 
   0  12   3      132.43      137.32      7.36 o 
   1  12   3      149.72      132.80      6.54 o 
   2  12   3        0.04        4.33      3.53 o 
   3  12   3      179.01      193.61     16.33 o 
   4  12   3        7.81        4.01      2.99 o 
   5  12   3      128.07      130.02     12.48 o 
  -5  13   3        3.32        7.48      4.12 o 
  -4  13   3       39.77       42.06      6.35 o 
  -3  13   3        8.35        5.24      2.78 o 
  -2  13   3      262.43      268.06     13.69 o 
  -1  13   3      103.07      108.00      7.01 o 
   0  13   3      333.70      326.29     15.09 o 
   1  13   3        4.33        6.86      2.15 o 
   2  13   3      395.94      361.73     20.32 o 
   3  13   3        5.44        5.45      3.28 o 
   4  13   3       18.97       17.72      5.21 o 
   5  13   3        8.30        6.24      4.29 o 
  -4  14   3       33.70       28.31      4.29 o 
  -3  14   3        8.63       14.61      4.33 o 
  -2  14   3       19.09       22.04      3.92 o 
  -1  14   3      272.96      274.94     13.63 o 
   0  14   3      208.44      192.91     10.06 o 
   1  14   3      322.03      301.21     15.83 o 
   2  14   3      107.33       99.46     11.51 o 
   3  14   3      185.45      179.07     21.40 o 
   4  14   3        9.07        4.25      8.87 o 
  -4  15   3       52.58       41.88      5.50 o 
  -3  15   3        0.09        7.91      3.45 o 
  -2  15   3      114.13      105.71     12.39 o 
  -1  15   3        7.83        8.51      2.81 o 
   0  15   3      105.02      101.90      9.46 o 
   1  15   3        0.24        4.03      2.63 o 
   2  15   3       72.41       59.14      8.33 o 
   3  15   3        2.15        3.43      2.12 o 
   4  15   3       36.56       32.24      4.51 o 
  -3  16   3      123.86      128.02      8.71 o 
  -2  16   3        0.55        4.29      2.98 o 
  -1  16   3        3.96        9.16      3.23 o 
   0  16   3      124.53      132.28     12.12 o 
   1  16   3      198.97      202.63     15.87 o 
   2  16   3       59.17       63.75     11.36 o 
   3  16   3      180.09      168.68     20.59 o 
  -1  17   3        0.53        6.31      4.11 o 
   0  17   3       36.32       48.79     22.98 o 
   1  17   3       15.32        7.85      5.61 o 
  -8   0   4      138.15       95.67     14.02 o 
  -6   0   4       36.11       26.56      7.70 o 
  -4   0   4      544.02      521.53     67.40 o 
  -2   0   4      464.28      556.09     10.53 o 
   0   0   4     4568.25     4817.32    138.74 o 
   2   0   4        1.56       12.86      2.63 o 
   4   0   4      282.65      253.81     34.70 o 
   6   0   4      562.09      730.53     38.66 o 
   8   0   4       22.60       24.95      8.94 o 
  -8   1   4       15.79       15.91      4.26 o 
  -7   1   4      219.63      227.69     31.67 o 
  -6   1   4        1.51        3.88      3.64 o 
  -5   1   4       16.47       24.66      5.60 o 
  -4   1   4        0.46        1.46      1.28 o 
  -3   1   4     1039.13     1081.27     16.29 o 
  -2   1   4        8.86       14.74      2.88 o 
  -1   1   4      659.49      640.19      8.32 o 
   0   1   4       31.94       27.08      2.58 o 
   1   1   4     4051.38     3965.03     70.68 o 
   2   1   4        4.10        5.79      2.53 o 
   3   1   4       59.37       43.10      2.76 o 
   4   1   4      126.24      131.51      6.81 o 
   5   1   4      243.89      251.51     21.97 o 
   6   1   4       51.53       31.32      5.41 o 
   7   1   4       39.48       26.78      4.30 o 
   8   1   4        6.89       18.12      5.80 o 
  -8   2   4       81.22       55.03     10.00 o 
  -7   2   4        0.20        4.36      3.68 o 
  -6   2   4      284.72      334.19     17.30 o 
  -5   2   4        2.69        6.53      1.99 o 
  -4   2   4      303.34      326.38     22.32 o 
  -3   2   4        3.75       10.15      1.77 o 
  -2   2   4      707.69      708.11      8.29 o 
  -1   2   4       17.91       11.60      2.29 o 
   0   2   4     1736.91     1725.93     15.45 o 
   1   2   4       22.44       18.39      1.51 o 
   2   2   4     1115.64     1083.97     41.68 o 
   3   2   4      377.95      407.72      9.35 o 
   4   2   4      116.75      120.56      8.19 o 
   5   2   4        5.83        6.45      2.14 o 
   6   2   4      119.76      137.18     14.65 o 
   7   2   4       11.35       12.74      5.11 o 
  -7   3   4      183.26      168.67     41.20 o 
  -6   3   4        3.78        6.82      3.64 o 
  -5   3   4      452.47      502.80     20.65 o 
  -4   3   4      275.53      263.25     19.55 o 
  -3   3   4       17.52       19.95      2.09 o 
  -2   3   4       79.13       87.19      9.88 o 
  -1   3   4     1340.61     1294.02     13.20 o 
   0   3   4      213.00      208.14      4.45 o 
   1   3   4      226.72      189.75      4.50 o 
   2   3   4       50.14       58.36      6.21 o 
   3   3   4      738.80      800.99     13.32 o 
   4   3   4       73.47       66.27      9.00 o 
   5   3   4      308.67      333.01     24.68 o 
   6   3   4        5.96        5.06      2.29 o 
   7   3   4      224.01      237.40     45.78 o 
  -7   4   4       99.79       95.51     15.29 o 
  -6   4   4      311.92      378.96     34.77 o 
  -5   4   4       16.00       12.20      3.27 o 
  -4   4   4      288.17      311.60     14.77 o 
  -3   4   4       12.07       17.03      3.06 o 
  -2   4   4      127.41      189.65      3.99 o 
  -1   4   4        0.92        2.26      1.96 o 
   0   4   4     3254.31     3407.13     33.15 o 
   1   4   4        3.97        2.34      2.39 o 
   2   4   4      473.75      445.22      8.53 o 
   3   4   4      283.29      315.98      8.24 o 
   4   4   4      714.33      817.31     17.36 o 
   5   4   4      148.17      132.19     11.82 o 
   6   4   4        9.97       15.85      3.57 o 
   7   4   4      116.58      134.68     28.83 o 
  -7   5   4       43.65       36.37      6.10 o 
  -6   5   4        0.52        7.88      3.06 o 
  -5   5   4      369.37      394.69     19.35 o 
  -4   5   4       12.30        8.20      2.72 o 
  -3   5   4       82.14       95.10      3.62 o 
  -2   5   4       49.67       71.52      3.11 o 
  -1   5   4     5323.26     5560.84     42.57 o 
   0   5   4      270.66      311.32      5.98 o 
   1   5   4      189.11      166.15      9.68 o 
   2   5   4       31.68       24.43      3.35 o 
   3   5   4      937.46      944.67     14.01 o 
   4   5   4       49.23       29.63      6.00 o 
   5   5   4      137.31      108.63     13.61 o 
   6   5   4       14.80       15.63      3.70 o 
   7   5   4      294.86      353.51     47.84 o 
  -7   6   4        6.64        2.60      3.62 o 
  -6   6   4       41.34       29.30      4.61 o 
  -5   6   4       67.26       66.00      9.07 o 
  -4   6   4      166.60      172.62      8.33 o 
  -3   6   4       35.38       28.72      2.71 o 
  -2   6   4      630.25      666.98      9.59 o 
  -1   6   4      184.32      171.32      5.99 o 
   0   6   4     1585.31     1720.52     14.96 o 
   1   6   4        4.18        1.84      3.14 o 
   2   6   4      798.33      810.23     16.65 o 
   3   6   4      223.89      230.16      6.92 o 
   4   6   4       18.03       18.84      4.19 o 
   5   6   4       10.78        7.45      3.37 o 
   6   6   4       86.28      100.70     13.47 o 
   7   6   4        6.64       13.19      4.44 o 
  -7   7   4       95.66       96.37     13.45 o 
  -6   7   4        3.31       13.90      3.75 o 
  -5   7   4      344.39      284.28     35.15 o 
  -4   7   4       16.34       13.80      2.66 o 
  -3   7   4        7.31       12.11      2.05 o 
  -2   7   4       21.24       17.25      3.13 o 
  -1   7   4      230.72      248.55      7.51 o 
   0   7   4      244.42      257.06      7.08 o 
   1   7   4     1130.28     1231.57     18.80 o 
   2   7   4        3.02        5.23      2.05 o 
   3   7   4     1117.58     1123.72     17.02 o 
   4   7   4      179.00      160.52     10.01 o 
   5   7   4       10.32       12.57      3.02 o 
   6   7   4       13.90       18.82      5.78 o 
   7   7   4      268.13      306.99     39.17 o 
  -7   8   4       29.88       40.90      9.62 o 
  -6   8   4       84.51       77.07     10.00 o 
  -5   8   4       67.12       57.40     12.75 o 
  -4   8   4      703.24      792.98     18.87 o 
  -3   8   4       21.43       15.35      4.35 o 
  -2   8   4       62.23       94.62      6.01 o 
  -1   8   4      316.12      329.35      9.20 o 
   0   8   4      616.26      602.12     13.36 o 
   1   8   4        2.89        3.40      2.39 o 
   2   8   4      787.89      818.32     21.59 o 
   3   8   4        1.59        1.36      1.96 o 
   4   8   4        5.27        5.86      3.80 o 
   5   8   4       92.74       92.27      6.98 o 
   6   8   4      109.42      134.42     13.24 o 
   7   8   4       55.68       54.96      8.37 o 
  -6   9   4       11.34       10.66      3.86 o 
  -5   9   4       66.20       64.77      7.05 o 
  -4   9   4        0.89        1.34      1.97 o 
  -3   9   4      451.92      470.55     13.55 o 
  -2   9   4       37.15       47.18      5.42 o 
  -1   9   4       14.03       19.06      2.60 o 
   0   9   4      247.89      280.42      7.28 o 
   1   9   4     1091.98     1079.76     19.06 o 
   2   9   4       14.35       15.08      3.72 o 
   3   9   4      325.89      337.15     12.77 o 
   4   9   4       33.64       37.97      4.23 o 
   5   9   4        2.60        7.92      3.21 o 
   6   9   4        0.00        2.28      3.55 o 
  -6  10   4       83.77       70.96      7.03 o 
  -5  10   4      188.03      189.04     17.25 o 
  -4  10   4       27.38       26.48      4.21 o 
  -3  10   4      110.87      110.02     11.09 o 
  -2  10   4      109.10      117.33      6.45 o 
  -1  10   4       15.39       20.70      3.02 o 
   0  10   4      310.40      313.76     13.59 o 
   1  10   4        0.88        3.09      2.55 o 
   2  10   4      692.37      716.88     19.58 o 
   3  10   4       10.74        7.02      3.06 o 
   4  10   4       69.46       64.19      9.96 o 
   5  10   4        0.44        4.44      4.47 o 
   6  10   4      147.30      143.69     10.39 o 
  -6  11   4       13.93        9.45      3.95 o 
  -5  11   4        0.54        5.03      3.11 o 
  -4  11   4       20.55       11.11      3.64 o 
  -3  11   4      371.24      396.74     19.55 o 
  -2  11   4       40.51       46.77      4.19 o 
  -1  11   4      836.33      860.49     19.66 o 
   0  11   4        3.71        3.63      3.36 o 
   1  11   4      440.50      435.96     15.54 o 
   2  11   4       13.02       10.02      4.06 o 
   3  11   4       18.80       10.29      3.48 o 
   4  11   4       17.85       12.98      3.94 o 
   5  11   4      343.15      408.02     25.64 o 
   6  11   4        3.00        7.39      5.47 o 
  -5  12   4        0.88        0.38      3.39 o 
  -4  12   4       18.83       15.33      3.95 o 
  -3  12   4        8.71        7.28      2.86 o 
  -2  12   4      478.36      510.26     21.93 o 
  -1  12   4       10.14        9.29      3.12 o 
   0  12   4      957.41      941.74     21.36 o 
   1  12   4       39.33       44.16      5.08 o 
   2  12   4        7.84       17.40      3.98 o 
   3  12   4        9.78        4.78      2.61 o 
   4  12   4      134.75      131.81     10.24 o 
   5  12   4        1.10       10.96      5.06 o 
  -5  13   4       47.65       47.14      6.46 o 
  -4  13   4        3.01        2.02      3.07 o 
  -3  13   4        6.52        7.98      3.23 o 
  -2  13   4        0.01        7.84      2.92 o 
  -1  13   4      363.49      386.39     19.17 o 
   0  13   4       69.95       84.49      7.93 o 
   1  13   4       79.85       74.35      8.04 o 
   2  13   4       65.10       70.45     10.78 o 
   3  13   4      121.69      140.55     10.90 o 
   4  13   4       75.19       65.92      7.55 o 
   5  13   4      145.71      148.48     17.16 o 
  -4  14   4       62.08       60.66      7.40 o 
  -3  14   4       12.29       10.67      3.51 o 
  -2  14   4        8.16        9.74      3.16 o 
  -1  14   4       35.51       33.58      5.02 o 
   0  14   4      283.08      293.02     26.06 o 
   1  14   4      102.71      109.59      9.93 o 
   2  14   4        6.59        8.70      3.08 o 
   3  14   4       37.34       17.09      4.81 o 
   4  14   4      253.21      295.93     18.04 o 
  -3  15   4        0.53        2.29      3.04 o 
  -2  15   4       15.09       21.10      4.81 o 
  -1  15   4      186.10      203.52     16.01 o 
   0  15   4        0.04       -0.79      3.47 o 
   1  15   4      188.14      190.80     15.83 o 
   2  15   4        0.02        7.20      2.47 o 
   3  15   4      157.41      121.17     28.70 o 
  -2  16   4       56.59       73.92     11.59 o 
  -1  16   4        0.32        7.58      3.41 o 
   0  16   4      216.22      206.83     16.21 o 
   1  16   4        4.58        3.63      3.46 o 
   2  16   4      138.25      148.07     18.61 o 
  -7   0   5      246.48      187.20     20.91 o 
  -5   0   5       13.99       14.83      4.69 o 
  -3   0   5     1908.94     1971.45     53.55 o 
  -1   0   5      304.92      158.94     21.26 o 
   1   0   5      778.69      552.50     15.01 o 
   3   0   5      200.09      203.08     11.33 o 
   5   0   5       13.45       12.08      2.96 o 
   7   0   5      181.66      151.91     23.17 o 
  -7   1   5       64.06       58.86      9.66 o 
  -6   1   5       73.24       90.98      9.13 o 
  -5   1   5        0.67        4.54      3.45 o 
  -4   1   5       68.55       66.29      4.77 o 
  -3   1   5      103.42      108.21      6.80 o 
  -2   1   5     3128.06     3500.07     51.59 o 
  -1   1   5      212.67      243.37      5.02 o 
   0   1   5        1.46        7.18      1.76 o 
   1   1   5       10.16        6.59      2.29 o 
   2   1   5     1213.39     1297.23     28.67 o 
   3   1   5       60.17       55.97      6.07 o 
   4   1   5       94.25      110.34      5.99 o 
   5   1   5       40.83       31.24      4.54 o 
   6   1   5      166.01      197.81     17.06 o 
   7   1   5        0.20       15.17      5.59 o 
  -7   2   5       22.62       25.53      4.67 o 
  -6   2   5       59.33       56.42      6.90 o 
  -5   2   5       45.97       51.27      4.84 o 
  -4   2   5        9.13        4.90      1.74 o 
  -3   2   5      273.61      287.50     12.11 o 
  -2   2   5      152.20      128.78      9.37 o 
  -1   2   5     1322.38     1348.73     12.53 o 
   0   2   5        1.42        1.40      1.34 o 
   1   2   5      256.69      219.70     12.23 o 
   2   2   5       15.56       12.11      1.80 o 
   3   2   5     1340.43     1412.60     77.07 o 
   4   2   5       97.14      105.07      4.71 o 
   5   2   5      270.01      296.76     12.41 o 
   6   2   5       41.43       36.84      9.54 o 
   7   2   5       57.26       54.68      7.24 o 
  -7   3   5       62.60       60.28     10.40 o 
  -6   3   5      231.58      250.46     24.29 o 
  -5   3   5      150.04      157.82      7.65 o 
  -4   3   5       71.31       67.73     11.54 o 
  -3   3   5      123.15      124.55      4.40 o 
  -2   3   5      641.46      678.45      9.49 o 
  -1   3   5       32.17       24.35      2.81 o 
   0   3   5      837.07      814.27     13.56 o 
   1   3   5      110.17       84.39      8.75 o 
   2   3   5      417.39      477.68     13.52 o 
   3   3   5       18.63       12.88      3.95 o 
   4   3   5      360.52      419.33     12.57 o 
   5   3   5       24.43       25.61      4.41 o 
   6   3   5       72.26       68.04     11.27 o 
   7   3   5        0.49        4.27      3.14 o 
  -7   4   5       36.04       27.55      6.16 o 
  -6   4   5       11.81       10.06      5.44 o 
  -5   4   5      128.03      156.82      7.94 o 
  -4   4   5        2.65       -2.48      2.48 o 
  -3   4   5      528.56      644.55     14.89 o 
  -2   4   5        1.46        3.96      1.63 o 
  -1   4   5     1026.06     1060.12     19.20 o 
   0   4   5       84.00       92.78      4.44 o 
   1   4   5      808.11      744.84     11.90 o 
   2   4   5      146.91      128.04     18.59 o 
   3   4   5      110.16       94.28     11.75 o 
   4   4   5        0.09        1.37      2.97 o 
   5   4   5     1071.21     1239.99    103.25 o 
   6   4   5        0.80        9.05      3.47 o 
   7   4   5       17.59       11.86      3.24 o 
  -7   5   5        4.63        8.08      8.45 o 
  -6   5   5      158.10      167.11     26.55 o 
  -5   5   5       16.34       19.97      3.39 o 
  -4   5   5        1.47        6.59      1.91 o 
  -3   5   5        3.96        8.59      1.87 o 
  -2   5   5      407.14      409.16      8.01 o 
  -1   5   5        6.14        1.07      1.64 o 
   0   5   5     3334.91     3475.96     76.19 o 
   1   5   5       10.96        6.92      2.52 o 
   2   5   5        1.31        2.19      2.63 o 
   3   5   5        6.37        8.71      2.96 o 
   4   5   5      344.71      329.13     22.76 o 
   5   5   5        9.23        7.78      3.19 o 
   6   5   5      202.61      260.52     18.43 o 
   7   5   5        3.90        2.56      3.38 o 
  -7   6   5       72.24       73.75     11.77 o 
  -6   6   5        1.41        4.16      2.39 o 
  -5   6   5      137.24      130.56     13.48 o 
  -4   6   5       12.27        9.97      2.02 o 
  -3   6   5       81.58       85.23      4.33 o 
  -2   6   5      154.92      172.68     12.47 o 
  -1   6   5     1588.58     1750.02     23.64 o 
   0   6   5        1.69        3.21      3.51 o 
   1   6   5      927.38      987.55     16.37 o 
   2   6   5      144.54      138.70     12.87 o 
   3   6   5      197.97      192.52     11.25 o 
   4   6   5      190.35      165.06     13.66 o 
   5   6   5      481.85      505.06     34.51 o 
   6   6   5        9.54       11.46      4.47 o 
   7   6   5       47.54       50.17      6.41 o 
  -6   7   5       26.71       32.03     15.78 o 
  -5   7   5      104.15       99.85      9.96 o 
  -4   7   5      318.18      327.53     26.66 o 
  -3   7   5       90.86      109.08      6.91 o 
  -2   7   5      754.28      802.93     13.31 o 
  -1   7   5       64.14       51.10      5.63 o 
   0   7   5      697.40      695.79     12.83 o 
   1   7   5       91.97       85.39     10.21 o 
   2   7   5        1.50        8.85      2.76 o 
   3   7   5      112.97      102.37      6.44 o 
   4   7   5       25.88       23.94      3.33 o 
   5   7   5        5.09        9.14      3.18 o 
   6   7   5      376.78      468.17     52.81 o 
  -6   8   5        3.49        4.03      3.96 o 
  -5   8   5        0.54        7.11      4.62 o 
  -4   8   5       28.49       18.10      5.26 o 
  -3   8   5      340.29      377.39     17.32 o 
  -2   8   5       42.17       30.14      3.69 o 
  -1   8   5       48.87       61.53      5.48 o 
   0   8   5      194.95      206.55      9.48 o 
   1   8   5     1489.04     1479.96     26.48 o 
   2   8   5        9.38       10.14      3.06 o 
   3   8   5      141.81      138.84      6.74 o 
   4   8   5       10.41        4.22      3.95 o 
   5   8   5      391.64      405.13     34.65 o 
   6   8   5       19.91       10.97      4.43 o 
  -6   9   5       27.63       18.05      6.38 o 
  -5   9   5        0.23        1.84      2.83 o 
  -4   9   5       44.48       40.91      6.65 o 
  -3   9   5       16.07        8.89      3.26 o 
  -2   9   5      429.03      465.26     18.59 o 
  -1   9   5      416.21      423.04     11.73 o 
   0   9   5      139.28      142.02     10.00 o 
   1   9   5       31.60       26.60      4.47 o 
   2   9   5      532.43      530.26     16.00 o 
   3   9   5        0.01        1.35      2.22 o 
   4   9   5      245.33      276.98     14.11 o 
   5   9   5        2.79        5.41      2.39 o 
   6   9   5       97.87       81.85      8.68 o 
  -6  10   5       30.75       31.72      6.10 o 
  -5  10   5       57.07       62.41      7.99 o 
  -4  10   5        0.00       -1.02      3.06 o 
  -3  10   5      523.33      580.03     24.41 o 
  -2  10   5      299.89      316.31      9.69 o 
  -1  10   5      366.20      380.74     12.08 o 
   0  10   5       79.28       70.64      6.42 o 
   1  10   5       60.50       74.85      7.59 o 
   2  10   5        2.47        6.29      5.71 o 
   3  10   5       61.90       75.20      9.21 o 
   4  10   5        4.30        7.02      3.79 o 
   5  10   5       54.89       51.53      6.52 o 
   6  10   5        0.19        1.83      4.10 o 
  -5  11   5        0.18        6.84      3.52 o 
  -4  11   5       27.21       23.77      5.16 o 
  -3  11   5        5.05        5.80      5.44 o 
  -2  11   5      463.86      533.06     22.86 o 
  -1  11   5        0.79        3.13      2.32 o 
   0  11   5      214.72      230.11     25.41 o 
   1  11   5       89.75       78.45      7.42 o 
   2  11   5      286.24      318.69     18.11 o 
   3  11   5        0.20        7.70      6.97 o 
   4  11   5        2.75        2.16      2.73 o 
   5  11   5       24.47       20.71      5.59 o 
  -5  12   5       23.93       10.61      3.75 o 
  -4  12   5       25.75       16.49      3.95 o 
  -3  12   5       95.99      100.92     11.25 o 
  -2  12   5       28.00       26.85      3.38 o 
  -1  12   5      515.60      542.65     32.21 o 
   0  12   5       42.59       50.18      7.49 o 
   1  12   5       37.84       49.99      5.82 o 
   2  12   5       30.70       27.84      4.19 o 
   3  12   5      163.43      181.23     13.65 o 
   4  12   5        9.74       15.04      3.68 o 
   5  12   5       69.94       58.44      8.16 o 
  -4  13   5       18.05       13.11      3.56 o 
  -3  13   5        0.65       -0.53      2.98 o 
  -2  13   5      316.38      348.60     19.94 o 
  -1  13   5       80.78       83.34      9.98 o 
   0  13   5       78.94       91.45     12.24 o 
   1  13   5       30.78       16.33      5.46 o 
   2  13   5       44.35       48.57      6.68 o 
   3  13   5        4.82        7.34      6.32 o 
   4  13   5      200.25      195.27     18.98 o 
  -3  14   5       46.35       40.71     14.68 o 
  -2  14   5        6.66        9.49      3.42 o 
  -1  14   5      138.34      131.40     14.23 o 
   0  14   5        0.94        3.37      3.64 o 
   1  14   5       80.62      106.30     18.60 o 
   2  14   5        6.29        8.68      3.01 o 
   3  14   5      223.15      210.58     23.47 o 
  -2  15   5      151.82      138.83     13.77 o 
  -1  15   5       11.60       12.49      3.56 o 
   0  15   5       71.12       78.14     12.62 o 
   1  15   5        6.35        8.25      2.53 o 
   2  15   5      106.91      113.43     23.67 o 
   0  16   5       11.20       14.42      4.69 o 
  -6   0   6       62.97       89.94     21.15 o 
  -4   0   6      235.06      254.75     22.55 o 
  -2   0   6     1112.20     1085.91    104.29 o 
   0   0   6        4.25        2.55      1.61 o 
   2   0   6     2066.24     1972.94    359.50 o 
   4   0   6       20.74       28.65      3.97 o 
   6   0   6      400.48      305.81     23.33 o 
  -7   1   6       89.58       93.91     11.09 o 
  -6   1   6        0.95        7.24      3.42 o 
  -5   1   6       88.85      111.91      9.96 o 
  -4   1   6       14.59        8.68      2.15 o 
  -3   1   6      485.98      412.18     37.07 o 
  -2   1   6        4.84        5.86      1.69 o 
  -1   1   6       72.84       42.08      5.93 o 
   0   1   6       74.18       58.63      3.60 o 
   1   1   6      766.23      615.73     23.61 o 
   2   1   6       38.46       35.06      2.77 o 
   3   1   6      352.92      271.18     30.75 o 
   4   1   6        9.73        7.40      2.33 o 
   5   1   6       69.06       68.15     10.07 o 
   6   1   6        5.58        7.02      3.56 o 
   7   1   6      115.08       89.86     11.88 o 
  -7   2   6        0.43        3.90      3.38 o 
  -6   2   6        2.32       11.88      4.67 o 
  -5   2   6       63.67       42.78      6.08 o 
  -4   2   6      689.79      806.21     27.23 o 
  -3   2   6       16.26       15.38      2.58 o 
  -2   2   6      242.02      244.85     12.66 o 
  -1   2   6      115.12      111.07     12.11 o 
   0   2   6      458.12      399.79     35.00 o 
   1   2   6       55.67       51.78      3.12 o 
   2   2   6      111.29       98.63      8.64 o 
   3   2   6       10.59       11.33      2.93 o 
   4   2   6      179.78      187.54     16.56 o 
   5   2   6       65.29       63.67      6.24 o 
   6   2   6      207.76      191.26     18.94 o 
   7   2   6       13.48        6.92      4.23 o 
  -7   3   6        8.17       11.44      5.46 o 
  -6   3   6        3.26        3.76      4.47 o 
  -5   3   6      111.02      115.19     12.07 o 
  -4   3   6       83.48       78.45      5.97 o 
  -3   3   6      812.79      925.23     44.10 o 
  -2   3   6       20.44       16.32      2.80 o 
  -1   3   6     1330.17     1445.38     18.80 o 
   0   3   6        5.19        3.84      1.92 o 
   1   3   6       82.05       72.99      5.06 o 
   2   3   6       23.41       23.20      5.93 o 
   3   3   6      420.74      500.79     12.97 o 
   4   3   6       93.87       90.67     13.62 o 
   5   3   6      252.47      240.26     23.87 o 
   6   3   6        0.45        8.25      2.91 o 
   7   3   6       26.08       25.45      5.71 o 
  -7   4   6        8.51       15.11      5.28 o 
  -6   4   6        6.70        6.82      4.65 o 
  -5   4   6        1.12        0.82      2.54 o 
  -4   4   6      297.45      292.34     30.22 o 
  -3   4   6       92.15      100.91      5.94 o 
  -2   4   6      307.07      278.47     21.49 o 
  -1   4   6       65.43       66.11      4.90 o 
   0   4   6     1195.40     1308.16     36.44 o 
   1   4   6        7.44       11.67      3.09 o 
   2   4   6       89.78       98.66      5.78 o 
   3   4   6      201.32      182.88      9.35 o 
   4   4   6      499.82      442.47     40.73 o 
   5   4   6        0.68        3.89      3.56 o 
   6   4   6       29.93       25.01      4.03 o 
   7   4   6        0.14        5.91      6.29 o 
  -6   5   6       17.73       17.85      4.64 o 
  -5   5   6      420.37      462.36     27.98 o 
  -4   5   6        2.87        1.01      2.36 o 
  -3   5   6       60.79       69.67      4.18 o 
  -2   5   6       60.12       49.31      6.98 o 
  -1   5   6      603.75      659.41     12.71 o 
   0   5   6       30.49       28.76      2.34 o 
   1   5   6       75.00       72.53      4.94 o 
   2   5   6       47.99       42.71      4.88 o 
   3   5   6      497.38      495.86     31.54 o 
   4   5   6       90.12       75.79      6.41 o 
   5   5   6      296.32      311.55     25.39 o 
   6   5   6       17.17       13.97      3.52 o 
  -6   6   6       13.09       15.09      4.69 o 
  -5   6   6       13.86       10.34      7.47 o 
  -4   6   6      532.30      534.40     29.67 o 
  -3   6   6       49.36       38.50      4.11 o 
  -2   6   6       83.38       80.47      6.67 o 
  -1   6   6      111.24      125.39      9.20 o 
   0   6   6      496.63      526.56     15.98 o 
   1   6   6        1.85        3.96      1.94 o 
   2   6   6        2.93        6.22      4.39 o 
   3   6   6      213.09      219.89     17.19 o 
   4   6   6     1170.85     1266.46     57.79 o 
   5   6   6        0.00        0.66      2.75 o 
   6   6   6       10.21        9.03      3.37 o 
  -6   7   6        4.93       10.42      3.86 o 
  -5   7   6       12.44        7.97      3.48 o 
  -4   7   6       33.18       37.86      5.28 o 
  -3   7   6      289.34      282.46     15.10 o 
  -2   7   6       51.83       48.94      5.19 o 
  -1   7   6      878.33     1013.88     24.91 o 
   0   7   6        0.01        2.95      2.90 o 
   1   7   6        7.75       14.18      3.49 o 
   2   7   6       21.54       22.92      3.90 o 
   3   7   6     1278.70     1288.69     69.38 o 
   4   7   6       33.26       35.39      4.73 o 
   5   7   6        3.85        6.86      2.96 o 
   6   7   6       49.07       49.92      5.62 o 
  -6   8   6        1.38        5.32      5.17 o 
  -5   8   6        3.61        4.05      2.62 o 
  -4   8   6      204.65      202.68     20.10 o 
  -3   8   6       47.10       37.69      5.39 o 
  -2   8   6     1165.78     1356.01     24.92 o 
  -1   8   6       53.23       42.70      4.83 o 
   0   8   6       12.94        9.65      2.50 o 
   1   8   6       68.05       67.29      7.07 o 
   2   8   6      112.95      152.02      9.09 o 
   3   8   6        0.30        4.45      4.52 o 
   4   8   6      318.65      321.95     14.56 o 
   5   8   6       21.09       23.03      4.14 o 
   6   8   6       53.73       39.39      6.22 o 
  -5   9   6       25.14       29.74      5.03 o 
  -4   9   6        5.69        6.44      2.77 o 
  -3   9   6      518.51      536.51     30.16 o 
  -2   9   6       67.73       70.54      6.86 o 
  -1   9   6      351.17      348.78     19.30 o 
   0   9   6        0.30        5.30      2.39 o 
   1   9   6       10.21       22.08      4.41 o 
   2   9   6        3.99        5.35      3.13 o 
   3   9   6      288.56      289.54     23.92 o 
   4   9   6       22.18       18.84      4.48 o 
   5   9   6       63.48       90.93      9.17 o 
  -5  10   6        0.40        9.00      3.35 o 
  -4  10   6       62.88       61.91      8.85 o 
  -3  10   6        0.01        4.58      2.64 o 
  -2  10   6      356.28      421.33     19.86 o 
  -1  10   6       54.25       56.96      6.85 o 
   0  10   6      129.55      130.94     10.24 o 
   1  10   6       13.54        9.44      3.92 o 
   2  10   6      523.02      585.91     30.42 o 
   3  10   6       19.07       11.56      3.84 o 
   4  10   6       29.63       25.59      5.22 o 
   5  10   6        9.15       10.50      4.20 o 
  -5  11   6       87.84       76.68      9.16 o 
  -4  11   6       13.70       11.96      3.11 o 
  -3  11   6      139.92      152.27     13.49 o 
  -2  11   6        1.13        0.12      2.35 o 
  -1  11   6       22.39       29.01      5.23 o 
   0  11   6       17.23       14.87      7.53 o 
   1  11   6      144.86      135.81     12.72 o 
   2  11   6       24.33       27.33      5.62 o 
   3  11   6      109.57      119.38     10.69 o 
   4  11   6        1.56        5.03      3.98 o 
   5  11   6       92.43      106.83     10.05 o 
  -4  12   6       82.93       65.87      8.28 o 
  -3  12   6        9.00        8.10      7.66 o 
  -2  12   6        5.47       12.79      3.92 o 
  -1  12   6      147.87      161.27     19.38 o 
   0  12   6      144.33      169.65     19.69 o 
   1  12   6       62.41       62.66      8.84 o 
   2  12   6      164.89      152.83     13.25 o 
   3  12   6       14.86       13.11      3.25 o 
   4  12   6        9.21        6.22      3.09 o 
  -3  13   6       67.29       60.89      8.37 o 
  -2  13   6        5.63        1.65      3.28 o 
  -1  13   6      136.70      139.13     20.02 o 
   0  13   6        1.89        7.27      3.31 o 
   1  13   6      368.72      395.60     27.83 o 
   2  13   6       26.81        9.86      3.16 o 
   3  13   6        4.52        8.70      3.91 o 
  -2  14   6      111.68       79.87     11.82 o 
  -1  14   6        0.00        5.21      2.13 o 
   0  14   6      226.50      235.44     19.14 o 
   1  14   6        0.08        6.47      4.09 o 
   2  14   6       13.32       17.05      3.57 o 
  -1  15   6       84.59       90.96     10.98 o 
   0  15   6        0.06        0.81      4.25 o 
   1  15   6       26.60       25.62      5.93 o 
  -5   0   7       87.93      108.79     35.45 o 
  -3   0   7        2.77        5.11      3.09 o 
  -1   0   7      475.48      403.14     48.50 o 
   1   0   7       33.49       46.83      4.49 o 
   3   0   7     1355.13     1286.12    143.48 o 
   5   0   7       62.32       46.51      9.10 o 
  -6   1   7      164.56      196.61     18.66 o 
  -5   1   7       97.47       83.03     11.64 o 
  -4   1   7      110.92      115.77      9.49 o 
  -3   1   7      160.49      144.17     14.52 o 
  -2   1   7      569.61      549.56     51.40 o 
  -1   1   7       11.57        8.87      2.60 o 
   0   1   7       52.74       29.89      2.60 o 
   1   1   7        5.38        4.49      1.96 o 
   2   1   7      355.23      336.89     14.82 o 
   3   1   7        0.83       -1.79      2.17 o 
   4   1   7      563.86      583.54     26.06 o 
   5   1   7        4.69        6.41      3.45 o 
   6   1   7        3.44        5.64      3.49 o 
  -6   2   7        0.30        1.87      4.02 o 
  -5   2   7      117.25       98.76     14.31 o 
  -4   2   7       16.08       12.94      2.24 o 
  -3   2   7      604.86      652.96     43.82 o 
  -2   2   7        6.63        6.84      2.13 o 
  -1   2   7      278.43      299.76     17.97 o 
   0   2   7       58.45       41.21      3.15 o 
   1   2   7      443.61      439.70     37.31 o 
   2   2   7        7.88        2.55      2.65 o 
   3   2   7       79.61       71.79      4.68 o 
   4   2   7        0.03        2.62      2.53 o 
   5   2   7      114.73      115.09     11.68 o 
   6   2   7        1.91        6.83      3.73 o 
  -6   3   7      128.19      127.49      9.28 o 
  -5   3   7        2.30        3.61      2.84 o 
  -4   3   7       91.37       73.86      7.78 o 
  -3   3   7      125.38      134.11      9.07 o 
  -2   3   7      177.28      163.68     21.35 o 
  -1   3   7      141.00      162.49     13.77 o 
   0   3   7      393.00      438.91     29.25 o 
   1   3   7       32.08       30.82      3.71 o 
   2   3   7      171.57      171.65     10.71 o 
   3   3   7      134.13      122.44      8.78 o 
   4   3   7      113.47       87.01      9.89 o 
   5   3   7       34.54       24.24      3.78 o 
   6   3   7       51.24       52.85      8.87 o 
  -6   4   7        0.47        2.29      3.13 o 
  -5   4   7      355.33      326.97     27.10 o 
  -4   4   7        9.17        5.93      2.33 o 
  -3   4   7      220.84      262.96     14.71 o 
  -2   4   7        0.00        5.78      1.57 o 
  -1   4   7        7.21        9.26      2.25 o 
   0   4   7       43.86       44.83      3.60 o 
   1   4   7      492.76      521.69     21.63 o 
   2   4   7      222.26      200.99     23.08 o 
   3   4   7      102.60      103.39      5.52 o 
   4   4   7       14.85       19.95      3.99 o 
   5   4   7      285.21      292.57     22.55 o 
   6   4   7       12.08       12.43      3.73 o 
  -6   5   7       74.25       77.17     12.34 o 
  -5   5   7        1.20       -3.14      3.14 o 
  -4   5   7      392.61      413.88     53.55 o 
  -3   5   7        0.18        1.69      2.93 o 
  -2   5   7       42.08       48.47      4.61 o 
  -1   5   7      180.22      180.46     24.57 o 
   0   5   7      269.44      288.11     11.47 o 
   1   5   7       51.81       49.08      4.92 o 
   2   5   7     1002.66      974.18     78.96 o 
   3   5   7       54.07       60.09      7.50 o 
   4   5   7       48.64       48.80      5.14 o 
   5   5   7       24.77       18.56      3.97 o 
   6   5   7        6.28        7.37      3.86 o 
  -6   6   7        9.04        8.64      3.65 o 
  -5   6   7       85.33       86.40     13.74 o 
  -4   6   7       54.45       48.40      6.97 o 
  -3   6   7      344.90      369.26     22.03 o 
  -2   6   7        3.67        5.61      2.82 o 
  -1   6   7      137.16      155.06     10.01 o 
   0   6   7        3.19        3.60      2.03 o 
   1   6   7     1553.80     1684.66     64.23 o 
   2   6   7       13.87        9.98      3.26 o 
   3   6   7      173.05      182.18      9.61 o 
   4   6   7       37.68       39.70      4.74 o 
   5   6   7      125.11      138.11     12.54 o 
   6   6   7        1.95        0.82      3.51 o 
  -5   7   7       11.85        3.20      2.39 o 
  -4   7   7      182.32      198.06     19.58 o 
  -3   7   7        4.43        5.23      2.83 o 
  -2   7   7      111.76      138.85      9.82 o 
  -1   7   7       96.66      107.25      8.87 o 
   0   7   7        3.71        7.13      3.79 o 
   1   7   7        2.19        6.79      3.81 o 
   2   7   7      601.15      631.06     39.05 o 
   3   7   7       16.90       10.94      4.54 o 
   4   7   7      217.80      220.24     22.78 o 
   5   7   7       10.15        5.94      3.50 o 
  -5   8   7       42.24       44.23      5.52 o 
  -4   8   7       15.40       13.91      3.35 o 
  -3   8   7      414.53      460.47     21.31 o 
  -2   8   7        9.39       12.39      3.85 o 
  -1   8   7      132.74      173.14     14.33 o 
   0   8   7        9.44       18.04      7.05 o 
   1   8   7      299.14      386.66     25.34 o 
   2   8   7       14.87       16.86      4.12 o 
   3   8   7       95.35       81.82     12.18 o 
   4   8   7        0.09        2.63      3.09 o 
   5   8   7        2.61        8.69      3.64 o 
  -5   9   7       27.73       28.12      5.46 o 
  -4   9   7      113.54      126.34     18.48 o 
  -3   9   7      113.90      134.18     19.31 o 
  -2   9   7      392.24      411.82     53.21 o 
  -1   9   7      181.10      217.44     17.55 o 
   0   9   7       38.55       49.67      6.61 o 
   1   9   7      110.63      117.13     11.28 o 
   2   9   7      219.34      244.23     17.14 o 
   3   9   7       13.03       11.94      3.68 o 
   4   9   7       30.91       32.35      5.71 o 
   5   9   7        0.75        0.33      3.14 o 
  -4  10   7       15.88       16.28      7.63 o 
  -3  10   7      105.09      118.29     15.98 o 
  -2  10   7       76.40       89.67     11.02 o 
  -1  10   7       30.59       17.73      6.08 o 
   0  10   7       79.62       88.88      8.88 o 
   1  10   7       55.83       56.89      7.78 o 
   2  10   7       24.17       20.23      4.55 o 
   3  10   7      264.48      303.02     29.74 o 
   4  10   7        8.18       12.43      3.97 o 
  -4  11   7       21.21       21.00      5.70 o 
  -3  11   7       53.44       53.81      8.78 o 
  -2  11   7       39.33       36.27      6.17 o 
  -1  11   7       35.69       24.93      4.20 o 
   0  11   7      216.50      230.89     15.28 o 
   1  11   7       15.00       14.53      4.19 o 
   2  11   7      134.82      143.29     17.25 o 
   3  11   7        0.25        6.60      2.63 o 
   4  11   7      213.20      265.79     14.48 o 
  -3  12   7       32.61       49.22      9.17 o 
  -2  12   7       70.16       74.92      7.85 o 
  -1  12   7      151.92      161.72     15.36 o 
   0  12   7        3.84        5.68      4.87 o 
   1  12   7       92.24      102.12     11.04 o 
   2  12   7        0.05        1.21      3.93 o 
   3  12   7      134.61      148.33     16.30 o 
  -2  13   7       27.06       25.27      6.17 o 
  -1  13   7       13.66       21.00      5.35 o 
   0  13   7      146.66      151.12     14.45 o 
   1  13   7        5.85        7.36      5.12 o 
   2  13   7       19.22        9.84      4.16 o 
   0  14   7        0.23       10.50      4.37 o 
  -6   0   8       64.74       68.44     12.71 o 
  -4   0   8      268.06      250.75     25.47 o 
  -2   0   8      414.39      343.45     69.71 o 
   0   0   8       27.85       22.39      5.10 o 
   2   0   8      288.34      232.35     46.91 o 
   4   0   8      105.12      132.98     12.50 o 
   6   0   8        6.59        6.20      8.03 o 
  -6   1   8       26.44       19.65      3.73 o 
  -5   1   8       69.29       56.25      8.51 o 
  -4   1   8        6.38        5.36      2.63 o 
  -3   1   8       63.09       50.80      7.93 o 
  -2   1   8       13.33       12.21      2.40 o 
  -1   1   8      520.33      395.49     13.30 o 
   0   1   8        7.30       10.82      2.13 o 
   1   1   8       89.63       86.39      4.70 o 
   2   1   8       81.72       70.83      8.59 o 
   3   1   8      548.57      538.44     77.90 o 
   4   1   8        0.00       -3.08      3.08 o 
   5   1   8        0.40       -1.62      3.02 o 
   6   1   8        3.11        8.52      3.74 o 
  -6   2   8       83.37       80.40     18.60 o 
  -5   2   8       15.82        9.31      2.91 o 
  -4   2   8       15.73       11.26      2.19 o 
  -3   2   8        2.89        5.17      2.23 o 
  -2   2   8      106.25      109.60     14.02 o 
  -1   2   8      141.03      124.28      9.68 o 
   0   2   8      155.13      145.35     13.36 o 
   1   2   8        3.32        4.06      2.82 o 
   2   2   8      699.27      694.02     46.86 o 
   3   2   8      129.29      118.93      9.43 o 
   4   2   8       32.66       23.00      4.38 o 
   5   2   8       14.31       17.42      4.45 o 
   6   2   8       82.41       74.08      7.92 o 
  -5   3   8      256.64      225.66     31.26 o 
  -4   3   8        0.01        3.81      1.96 o 
  -3   3   8       16.85       15.18      3.32 o 
  -2   3   8       60.90       53.75      3.92 o 
  -1   3   8      100.42       92.31      7.63 o 
   0   3   8      125.36       97.91      6.21 o 
   1   3   8      319.02      366.52     20.21 o 
   2   3   8        6.73        7.42      3.02 o 
   3   3   8       94.46      111.62      9.49 o 
   4   3   8        9.93        8.03      2.83 o 
   5   3   8       34.29       29.50      5.90 o 
  -5   4   8       48.45       42.45      7.77 o 
  -4   4   8      252.45      243.82     25.52 o 
  -3   4   8      207.62      201.35     15.68 o 
  -2   4   8       17.76       14.15      2.28 o 
  -1   4   8        2.98        4.04      1.78 o 
   0   4   8     1197.03     1464.49     64.38 o 
   1   4   8        4.56        4.12      2.18 o 
   2   4   8       79.02       64.62      5.22 o 
   3   4   8       20.39       20.87      3.98 o 
   4   4   8        7.25       12.70      3.68 o 
   5   4   8        0.15        1.64      3.16 o 
  -5   5   8       67.14       62.74      9.90 o 
  -4   5   8        1.12       -0.32      2.45 o 
  -3   5   8       45.71       51.04      5.50 o 
  -2   5   8       15.11        9.70      3.17 o 
  -1   5   8      158.83      206.62     11.51 o 
   0   5   8       24.79       18.72      4.28 o 
   1   5   8      532.96      588.29     18.16 o 
   2   5   8        7.25        9.31      3.22 o 
   3   5   8      119.24      138.56     11.28 o 
   4   5   8       13.01        8.66      4.98 o 
   5   5   8       50.90       44.79      5.12 o 
  -5   6   8        2.98       10.85      5.07 o 
  -4   6   8      181.95      168.79     19.65 o 
  -3   6   8       23.30       13.07      2.97 o 
  -2   6   8       49.56       46.83      5.59 o 
  -1   6   8        0.01        4.32      2.12 o 
   0   6   8      463.55      536.48     28.72 o 
   1   6   8       43.91       34.36      5.32 o 
   2   6   8       87.72      101.67     10.16 o 
   3   6   8        0.10        7.01      4.21 o 
   4   6   8       40.51       30.52      6.70 o 
   5   6   8       13.09        4.97      4.92 o 
  -5   7   8       86.03       72.40     13.46 o 
  -4   7   8        7.49       10.22      2.99 o 
  -3   7   8       19.25       16.73      3.01 o 
  -2   7   8       35.22       38.44      6.09 o 
  -1   7   8      415.02      478.78     46.21 o 
   0   7   8        8.55       14.59      3.71 o 
   1   7   8      194.37      224.47     19.97 o 
   2   7   8       55.84       49.96      7.10 o 
   3   7   8       19.33       22.10      5.89 o 
   4   7   8        0.30        2.51      3.45 o 
   5   7   8        4.43        5.58      3.80 o 
  -4   8   8       16.57       11.44      4.67 o 
  -3   8   8       38.98       43.88      8.55 o 
  -2   8   8       17.28       28.08      7.33 o 
  -1   8   8        2.60        3.89      4.01 o 
   0   8   8      225.84      259.25     15.97 o 
   1   8   8       78.94       70.90      8.16 o 
   2   8   8      153.27      178.82     20.05 o 
   3   8   8        1.40       -1.52      5.68 o 
   4   8   8      110.05       99.25      8.85 o 
  -4   9   8        1.73        5.05      3.17 o 
  -3   9   8        0.53        7.28      3.04 o 
  -2   9   8        2.41        7.30      3.14 o 
  -1   9   8      246.13      279.22     17.84 o 
   0   9   8        5.25       13.12      4.04 o 
   1   9   8       46.28       44.79      7.04 o 
   2   9   8        9.48       11.99      3.07 o 
   3   9   8      330.86      408.20     24.30 o 
   4   9   8       20.31       20.21      4.08 o 
  -3  10   8       37.97       39.38      7.43 o 
  -2  10   8      198.78      256.33     30.07 o 
  -1  10   8       21.40       10.36      7.32 o 
   0  10   8       56.71       52.61      8.76 o 
   1  10   8       22.27       25.03      7.15 o 
   2  10   8      195.60      185.36     26.16 o 
   3  10   8        0.72       10.17      2.97 o 
  -3  11   8       60.17       68.70     10.96 o 
  -2  11   8        0.12        2.56      3.69 o 
  -1  11   8      104.24      126.03     10.40 o 
   0  11   8        4.69       10.44      4.57 o 
   1  11   8       56.35       45.66      6.34 o 
   2  11   8        0.12        5.16      3.21 o 
   3  11   8      161.71      173.46     15.86 o 
  -2  12   8       52.24       57.09     10.33 o 
  -1  12   8       16.54       15.96      3.96 o 
   0  12   8       72.97       91.29     10.79 o 
   1  12   8        2.37        9.19      4.40 o 
  -5   0   9        0.83        1.92      4.00 o 
  -3   0   9      185.24      154.15     33.92 o 
  -1   0   9      507.05      432.27     25.91 o 
   1   0   9      211.54      162.76     17.02 o 
   3   0   9        3.47        6.68      4.26 o 
   5   0   9       31.22       16.87     14.67 o 
  -5   1   9        0.25        2.43      3.86 o 
  -4   1   9       13.00        8.93      2.33 o 
  -3   1   9        0.08        2.31      2.66 o 
  -2   1   9      187.98      187.80     13.90 o 
  -1   1   9        9.91        9.14      1.72 o 
   0   1   9      250.00      217.80     19.24 o 
   1   1   9        0.35        1.99      1.87 o 
   2   1   9        8.32        7.29      5.65 o 
   3   1   9       58.84       62.69      7.60 o 
   4   1   9      143.93      150.70     18.70 o 
   5   1   9       10.38        3.97      3.40 o 
  -5   2   9       49.31       55.00      7.85 o 
  -4   2   9      165.03      141.61     23.69 o 
  -3   2   9       20.60       15.23      2.89 o 
  -2   2   9       13.18       14.57      2.97 o 
  -1   2   9      165.30      138.71      8.24 o 
   0   2   9        7.14        4.66      2.42 o 
   1   2   9      156.09      162.58     17.13 o 
   2   2   9       28.88       13.97      3.12 o 
   3   2   9       78.93       88.75      7.26 o 
   4   2   9       12.86       11.40      3.60 o 
   5   2   9       33.74       21.67      4.61 o 
  -5   3   9       29.88       36.87     11.47 o 
  -4   3   9        9.30        2.95      4.01 o 
  -3   3   9        3.05        9.30      2.84 o 
  -2   3   9      111.11      113.06     15.71 o 
  -1   3   9        7.16        4.94      1.92 o 
   0   3   9      401.49      429.96     21.18 o 
   1   3   9       17.24       16.23      3.24 o 
   2   3   9      270.19      272.88     18.23 o 
   3   3   9        1.12        1.32      3.33 o 
   4   3   9       28.71       25.95      4.30 o 
   5   3   9        3.68       13.37      4.32 o 
  -4   4   9        1.94        6.43      3.64 o 
  -3   4   9      215.36      194.69     10.76 o 
  -2   4   9      188.14      166.35     15.60 o 
  -1   4   9        8.51       10.93      3.75 o 
   0   4   9       25.57       21.44      3.83 o 
   1   4   9      544.92      636.66     35.41 o 
   2   4   9        0.02        2.01      2.57 o 
   3   4   9        9.74       14.61      3.02 o 
   4   4   9        6.56       11.03      4.30 o 
  -4   5   9       45.10       43.01      5.29 o 
  -3   5   9        8.26        4.32      3.51 o 
  -2   5   9      289.42      327.65     30.90 o 
  -1   5   9        3.74        4.79      3.23 o 
   0   5   9       72.98       65.99     12.77 o 
   1   5   9        0.18        1.12      4.40 o 
   2   5   9        9.07       11.59      5.10 o 
   3   5   9        3.13        0.45      3.28 o 
   4   5   9        9.64        6.25      4.44 o 
  -4   6   9        2.91        9.67     17.86 o 
  -3   6   9      195.98      202.01     45.12 o 
  -2   6   9       12.56       44.48     13.49 o 
  -1   6   9      238.43      213.39     23.55 o 
   0   6   9       54.68       58.52      7.54 o 
   1   6   9       87.35       67.97      8.95 o 
   2   6   9        2.78        5.87      2.52 o 
   3   6   9        3.54       12.37      3.50 o 
   4   6   9        6.71       15.55      5.33 o 
  -4   7   9       13.16       17.00      4.24 o 
  -3   7   9        2.16        7.51      4.36 o 
  -2   7   9      214.75      206.54     21.40 o 
  -1   7   9        0.09        8.86      2.62 o 
   0   7   9       95.63      103.79     10.74 o 
   1   7   9        2.08        8.14      4.04 o 
   2   7   9       97.82      101.88     13.17 o 
   3   7   9        5.35        7.65      4.42 o 
   4   7   9       81.16       95.79     15.27 o 
  -3   8   9       41.02       53.23      8.40 o 
  -2   8   9       58.21       65.54      8.80 o 
  -1   8   9      114.69      118.23     14.76 o 
   0   8   9       51.61       62.53      9.12 o 
   1   8   9      140.79      123.51     15.20 o 
   2   8   9        4.32        5.61      3.71 o 
   3   8   9       18.17       17.01      4.51 o 
  -3   9   9        0.09       -3.35      4.80 o 
  -2   9   9       77.22       70.43      7.78 o 
  -1   9   9        2.06        7.33      3.40 o 
   0   9   9      158.59      178.22     19.74 o 
   1   9   9        1.33        3.94      2.71 o 
   2   9   9       30.74       33.41      6.14 o 
  -2  10   9        5.10        3.91      4.49 o 
  -1  10   9      153.63      203.52     23.46 o 
   0  10   9        1.51       10.65      4.04 o 
   1  10   9      103.91      139.96     16.67 o 
   2  10   9        6.67        1.16      5.32 o 
  -4   0  10        6.48       -2.86      8.63 o 
  -2   0  10       92.82       97.92     13.38 o 
   0   0  10       38.09       34.28      6.79 o 
   2   0  10       40.50       58.86     12.68 o 
   4   0  10       75.36       72.99      9.34 o 
  -4   1  10        0.21        2.46      3.75 o 
  -3   1  10       24.66       27.52      3.46 o 
  -2   1  10       41.55       39.86      4.61 o 
  -1   1  10      439.22      376.71     23.06 o 
   0   1  10       21.51       12.85      3.74 o 
   1   1  10        2.49        8.06      2.61 o 
   2   1  10       77.51       71.96     10.82 o 
   3   1  10       41.37       34.54      4.65 o 
   4   1  10        1.72        2.82      3.23 o 
  -4   2  10      156.30      143.33     32.93 o 
  -3   2  10        0.10       -0.40      3.29 o 
  -2   2  10      135.56      137.61     14.63 o 
  -1   2  10       10.23       10.64      3.33 o 
   0   2  10      171.27      145.08     11.72 o 
   1   2  10        0.02        3.10      2.50 o 
   2   2  10       32.02       33.52      5.80 o 
   3   2  10        5.30        8.76      3.88 o 
   4   2  10       39.78       35.12      5.17 o 
  -3   3  10      126.80      125.08      8.49 o 
  -2   3  10        8.90       10.44      3.65 o 
  -1   3  10       45.10       32.39      4.98 o 
   0   3  10        0.98        1.28      6.04 o 
   1   3  10       32.36       24.50      6.69 o 
   2   3  10        6.20        5.13      3.90 o 
   3   3  10      155.09      139.88     10.96 o 
  -3   4  10       31.54       27.60     14.28 o 
  -2   4  10      169.64      181.06     16.45 o 
  -1   4  10        1.91        6.48      2.31 o 
   0   4  10       11.88       14.98      3.44 o 
   1   4  10        1.45        2.41      3.10 o 
   2   4  10      119.34      110.77     10.52 o 
   3   4  10        1.24        8.58      5.74 o 
  -3   5  10      132.51      133.96     22.72 o 
  -2   5  10        2.81        6.43      3.39 o 
  -1   5  10       57.21       51.30      7.00 o 
   0   5  10       17.32       13.96      4.46 o 
   1   5  10       79.60       57.73      8.37 o 
   2   5  10        7.08        9.63      4.44 o 
   3   5  10       68.27       79.58      8.00 o 
  -3   6  10        0.94        5.75      7.42 o 
  -2   6  10       44.65       41.17      5.83 o 
  -1   6  10        0.26        6.87      2.93 o 
   0   6  10       49.20       55.97      6.68 o 
   1   6  10        1.94        2.69      3.37 o 
   2   6  10       56.07       68.66      8.98 o 
  -2   7  10        3.54       11.66      4.78 o 
  -1   7  10      141.72      184.38     23.15 o 
   0   7  10       10.69       10.71      3.23 o 
   1   7  10        0.90       10.12      3.49 o 
   2   7  10        6.39        6.12      3.28 o 
  -1   8  10        1.41        6.42      3.57 o 
   0   8  10       36.67       33.34      5.55 o 
   1   8  10       24.64       26.71      4.69 o 
  -1   0  11       93.43      134.34     25.12 o 
   1   0  11       37.59       37.63     15.66 o 
  -2   1  11       11.49       13.28      5.79 o 
  -1   1  11        7.61       16.01      4.30 o 
   0   1  11      102.45      105.40     30.11 o 
   1   1  11        1.37        2.93      4.00 o 
   2   1  11       23.50       21.79      5.84 o 
  -2   2  11        0.25        2.47      2.82 o 
  -1   2  11        2.82        5.11      3.51 o 
   0   2  11        4.46        3.16      2.60 o 
   1   2  11       65.65       51.50     16.40 o 
   2   2  11       34.90       36.81      8.10 o 
  -1   3  11        0.04        6.25      8.09 o 
   0   3  11        5.97        4.78      3.49 o 
   1   3  11       13.27       11.45      4.92 o 
  -1   4  11        3.91        4.81      3.15 o 
   0   4  11       16.42       15.70      4.61 o 
   1   4  11       63.15       56.44      9.03 o 
                                                 
